# Supplementary material for: Comparison of Meconium Microbiome in Dizygotic and Monozygotic Twins Born by Caesarean Section (CS)
Source: Front Microbiol. 2020 Jun 3;11:1139. doi: 10.3389/fmicb.2020.01139 (PMC7283445; doi:10.3389/fmicb.2020.01139)
Supplement: Supplementary file 2 [file Table_1.XLSX]

## Sheet: Supplementary Table S1
Supplementary Table S1. Sequencing data summary for all samples.
Sample ID	Raw data (Mb)	Raw PE reads	Adapter (%)	N base (%)	Ploy base (%)	Low-quality reads (%)	Clean data (Mb)	Clean PE reads	Read utilization ratio (%)	Merged tags	Merged Ratio (%)	OTU number
D3DCC02L	32.48	64960	0	0.113	0.006	2.967	30.58	61518	94.7	60590	98.49	446
D3DCC02S	32.25	64496	0	0.086	0.003	3.028	30.38	60979	94.55	60849	99.79	56
D3DCC03L	32.79	65571	0	0.093	0.002	3.18	30.77	61846	94.32	61735	99.82	53
D3DCC03S	32.72	65446	0	0.11	0.002	3.646	30.45	61195	93.5	61035	99.74	68
D3DCC05L	32.65	65300	0	0.117	0.001	3.302	30.53	61373	93.99	58531	96.29	156
D3DCC05S	32.42	64835	0	0.091	0.024	3.278	30.26	60897	93.93	59382	97.51	775
D3DCC06L	33.01	66021	0	0.101	0.001	3.832	30.55	61455	93.08	61273	99.7	59
D3DCC06S	33.48	66967	0	0.104	0.004	4.121	30.81	61990	92.57	61799	99.69	59
D3DCC07L	33.24	66477	0	0.079	0.004	4.748	30.26	60958	91.7	60814	99.76	80
D3DCC07S	33.64	67283	0	0.085	0.002	5.101	30.4	61286	91.09	61113	99.72	101
D3DCC08L	32.62	65244	0	0.101	0.005	2.727	30.85	61989	95.01	61086	98.54	139
D3DCC08S	32.41	64817	0	0.108	0.006	2.563	30.77	61809	95.36	61233	99.07	183
D3DCC09L	32.37	64746	0	0.098	0.001	2.975	30.43	61131	94.42	60954	99.71	61
D3DCC09S	32.89	65786	0	0.075	0.006	4.101	30.32	61033	92.78	60855	99.71	85
D3DCC12L	33	66004	0	0.095	0	3.514	30.69	61732	93.53	61530	99.67	59
D3DCC12S	32.53	65061	0	0.092	0.004	3.801	30.19	60712	93.32	60389	99.47	74
D3DCC13L	31.74	63481	0	0.103	0.001	2.332	30.25	60684	95.59	60461	99.63	56
D3DCC13S	32.55	65094	0	0.127	0.009	3.598	30.23	60825	93.44	60353	99.22	250
D3DCC14L	33.34	66689	0	0.093	0.003	4.298	30.58	61576	92.33	61299	99.55	106
D3DCC14S	33.1	66207	0	0.091	0.004	3.531	30.82	61987	93.63	61317	98.92	55
D3DCC19L	32.39	64772	0	0.108	0.005	3.377	30.21	60811	93.88	60205	99	87
D3DCC19S	31.84	63673	0	0.1	0.002	2.682	30.18	60562	95.11	60299	99.57	63
D3DCC20L	32.13	64268	0	0.083	0.004	2.658	30.44	61124	95.11	60783	99.44	61
D3DCC20S	32.98	65957	0	0.104	0.003	4.143	30.36	61162	92.73	60725	99.29	77
D3DCC21L	33.39	66775	0	0.079	0.003	4.71	30.51	61451	92.03	61238	99.65	207
D3DCC21S	33.22	66445	0	0.103	0.003	4.979	30.21	60891	91.64	60679	99.65	447
D3DCC22L	32.16	64314	0	0.1	0.001	2.643	30.5	61197	95.15	61004	99.68	59
D3DCC22S	32.19	64389	0	0.088	0.003	2.74	30.44	61111	94.91	60977	99.78	61
D3DCC23L	31.64	63287	0	0.109	0.01	2.008	30.34	60882	96.2	60388	99.19	501
D3DCC23S	31.89	63785	0	0.091	0	2.436	30.34	60858	95.41	60668	99.69	54
D3DCC24L	32.75	65500	0	0.115	0.001	3.041	30.78	61866	94.45	61722	99.77	164
D3DCC24S	32.26	64515	0	0.102	0.001	2.56	30.6	61419	95.2	61219	99.67	114
D3DCC25L	31.61	63215	0	0.113	0.002	1.787	30.39	60978	96.46	60855	99.8	344
D3DCC25S	31.77	63546	0	0.099	0.001	1.802	30.55	61296	96.46	61178	99.81	55
D3DCC26L	32.41	64819	0	0.094	0.001	2.682	30.78	61786	95.32	61433	99.43	529
D3DCC26S	32.83	65656	0	0.089	0.002	3.076	30.83	61921	94.31	61728	99.69	50
D3DCC27L	31.37	62731	0	0.077	0.001	2.18	30.23	60577	96.57	60461	99.81	125
D3DCC27S	31.98	63951	0	0.079	0.005	2.381	30.79	61746	96.55	61513	99.62	291
D3MCC02L	31.84	63672	0	0.112	0.028	1.754	30.71	61636	96.8	61130	99.18	665
D3MCC02S	31.62	63248	0	0.106	0.005	1.646	30.55	61335	96.98	60631	98.85	641
D3MCC03L	31.27	62534	0	0.113	0.016	1.354	30.35	60889	97.37	60700	99.69	851
D3MCC03S	31.53	63069	0	0.097	0.001	1.126	30.75	61676	97.79	61618	99.91	173
D3MCC04L	31.45	62906	0	0.096	0.002	1.866	30.3	60762	96.59	60583	99.71	41
D3MCC04S	31.99	63986	0	0.105	0.002	1.839	30.84	61820	96.61	61673	99.76	35
D3MCC05L	31.92	63848	0	0.107	0.002	2.545	30.37	61004	95.55	60890	99.81	91
D3MCC05S	31.81	63617	0	0.094	0.002	2.095	30.53	61267	96.31	61107	99.74	221
D3MCC06L	31.56	63116	0	0.087	0.005	2.289	30.18	60583	95.99	60427	99.74	232
D3MCC06S	31.79	63588	0	0.077	0.001	2.101	30.48	61174	96.2	61007	99.73	196
D3MCC07L	31.31	62612	0	0.099	0.001	1.547	30.31	60849	97.18	60728	99.8	61
D3MCC07S	32.09	64186	0	0.084	0	2.349	30.62	61478	95.78	61344	99.78	87
D3MCC08L	31.62	63236	0	0.108	0.001	1.862	30.42	61057	96.55	60819	99.61	54
D3MCC08M	31.75	63490	0	0.112	0.001	2.039	30.45	61139	96.3	60913	99.63	71
D3MCC09L	31.8	63604	0	0.106	0	2.387	30.32	60812	95.61	60622	99.69	60
D3MCC09S	32.37	64745	0	0.095	0.001	2.411	30.86	61923	95.64	61724	99.68	54
D3MCC10L	31.83	63663	0	0.09	0.001	2.534	30.3	60792	95.49	60613	99.71	62
D3MCC10S	31.97	63932	0	0.11	0.002	2.165	30.57	61355	95.97	61218	99.78	86
